# Supplementary material for: Production of human translation-competent lysates using dual centrifugation
Source: RNA Biol. 2021 Dec 29;19(1):78–88. doi: 10.1080/15476286.2021.2014695 (PMC8815625; doi:10.1080/15476286.2021.2014695)
Supplement: Supplemental Material [file KRNB_A_2014695_SM9599.zip]

Archive with 2 entries (1 files):
- supplementary/
- supplementary/2021.11.26 Revised sup. material.docx
